# Supplementary material for: Coagulation factors directly cleave SARS-CoV-2 spike and enhance viral entry
Source: eLife. 2022 Mar 23;11:e77444. doi: 10.7554/eLife.77444 (PMC8942469; doi:10.7554/eLife.77444)
Supplement: Supplementary file 1. — In this study, we investigated the role of coagulation factors in SARS-CoV-2 infection. Hyperactivated coagulation is a feature of COVID-19 pathology. Coagulation factors, including factor Xa and thrombin, can cleave SARS-CoV-2 spike. This activity can exacerbate infection by enhancing viral entry. Lastly, we show that a subset of protease inhibitors with anticoagulant properties, such as nafamostat, also have the potential to block host-mediated spike activation by multiple human proteases. [file elife-77444-supp1.zip]

Archive with 1 entries (1 files):
- Supplementary file 1  Graphical abstract  Positive feedback in SARSCoV2 infection and coagulopathy.ai
